# Supplementary material for: Bioinformatic analysis identifies LPL as a critical gene in diabetic kidney disease via lipoprotein metabolism
Source: Front Endocrinol (Lausanne). 2025 Jul 17;16:1620032. doi: 10.3389/fendo.2025.1620032 (PMC12310451; doi:10.3389/fendo.2025.1620032)
Supplement: Supplementary file 2 [file Table1.xlsx]

## Sheet: gene_interaction_results-2024_1
Supplementary Table 1. Potential drug candidates targeting LPL based on gene-drug interaction analysis.
Gene	Drug	Interaction score
LPL	IBROLIPIM	1.87527
LPL	ANABOLIC STEROID	1.25018
LPL	ACARBOSE	0.625091
LPL	DEXTRAN SULFATE	0.625091
LPL	RECOMBINANT LYMPHOKINE	0.535793
LPL	RECOMBINANT INTERLEUKIN	0.535793
LPL	NADOLOL	0.535793
LPL	RETINYL ACETATE	0.468818
LPL	LYMPHOKINE-ACTIVATED KILLER CELLS	0.340959
LPL	DIAZOXIDE	0.288504
LPL	INOSITOL	0.250037
LPL	ISOTRETINOIN	0.234409
LPL	PIOGLITAZONE HYDROCHLORIDE	0.22062
LPL	ASPARAGINASE	0.208364
LPL	LABETALOL	0.208364
LPL	ADRIAMYCIN	0.197397
LPL	OXIDOPAMINE	0.187527
LPL	TRIAMCINOLONE	0.163067
LPL	FOLIC ACID	0.156273
LPL	H2O2	0.144252
LPL	RESERPINE	0.144252
LPL	GEMFIBROZIL	0.144252
LPL	ORLISTAT	0.144252
LPL	PRAVASTATIN SODIUM	0.138909
LPL	MIFEPRISTONE	0.133948
LPL	CLOFIBRATE	0.117205
LPL	INSULIN, REGULAR, HUMAN	0.106148
LPL	LOVASTATIN	0.0961679
